# Supplementary material for: Instrumented Static and Dynamic Balance Assessment after Stroke Using Wii Balance Boards: Reliability and Association with Clinical Tests
Source: PLoS One. 2014 Dec 26;9(12):e115282. doi: 10.1371/journal.pone.0115282 (PMC4277284; doi:10.1371/journal.pone.0115282)
Supplement: S4 File — Individual study outcome data. (XLSX) [file pone.0115282.s004.xlsx]

## Sheet: Data
Part_no	EO_total_COP1	EO_total_COP2	EO_ML_COP1	EO_ML_COP2	EO_AP_COP1	EO_AP_COP2	EC_total_COP1	EC_total_COP2	EC_ML_COP1	EC_ML_COP2	EC_AP_COP1	EC_AP_COP2	WBA1	WBA2	STS_PF1	STS_PF2	STS_PFA1	STS_PFA2	STS_PRFD1	STS_PRFD2	STS_PRFDA1	STS_PRFDA2	MLWS1	MLWS2	10MWT1	10MWT2	TUG1	TUG2	ST_aff1	ST_aff2	ST_unaff1	ST_unaff2	FR1	FR2
1	1.151	1.287	0.391	0.451	1.004	1.092	1.961	2.193	0.533	0.543	1.808	2.009	44.2964	45.0223	53.9247	52.2876	0.957782	0.847315	362.866	409.591	0.933411	0.983974	12	12	1.64745	1.56006	9.35	9.28	20	21	18	20	36	36
2	0.684	0.715	0.268	0.261	0.586	0.611	0.994	1.1	0.349	0.336	0.864	0.987	58.8342	44.3352	46.2764	45.6897	0.636324	0.60074	470.48	521.897	0.680447	0.417193	11	10	0.930233	0.969932	11.87	10.5	9	11	8	7	28	27
3	1.048	1.244	0.416	0.531	0.881	1.019	1.89	1.768	0.557	0.474	1.701	1.465	42.5093	56.1759	53.7827	50.5219	0.79013	0.684112	395.506	434.35	0.875733	0.67494	10	11	0.960615	1.12613	11.74	10.64		12		10	29	35
4	0.729	0.655	0.307	0.273	0.599	0.525	1.272	1.14	0.478	0.357	1.097	1.036	47.6565	51.4736	45.6679	45.3933	0.6175	0.657303	411.029	362.792	0.579556	0.442126	9	11	1.10619	1.14943	13.2	13.03	12	11	11	10	39	39
5	1.364	1.202	0.359	0.302	1.246	1.106	1.807	1.817	0.418	0.414	1.693	1.682	57.9082	58.1465	64.0426	58.6864	1.24951	1.11263	377.315	415.57	1.06554	1.00518	11	11	1.35685	1.11982	10.31	9.56	14	14	12	16	33	35
6	0.858	1.386	0.424	0.724	0.68	1.054	1.702	1.75	0.749	0.781	1.343	1.371	40.9265	36.7994	58.1428	49.3922	0.937371	0.879367	384.254	443.725	0.677867	0.528522	11	13	0.925069	0.892857	12.62	12.44	9	9	7	7	28	28
7	2.333	2.246	0.805	0.849	2.049	1.899	4.346	3.83	1.686	1.465	3.743	3.403	37.1649	38.3113	60.4809		0.727315		810.673		0.658018		9	9	0.43956	0.409165	32.62	32.56	4	5	2	3	24	23
8	1.382	1.423	0.666	0.706	1.134	1.088	1.93	2.062	0.742	0.741	1.589	1.789	49.1876	45.4088	61.4445	53.8348	1.09793	0.973526	507.85	368.972	0.958928	0.927091	13	13	1.22699	1.14943	9.44	10.92	17	18	20	17	26	24
9	0.859	0.885	0.396	0.378	0.684	0.725	1.478	1.519	0.557	0.483	1.248	1.376	49.7065	50.7877	51.2123	56.2787	0.70475	0.858303	456.077	472.672	0.574257	0.596484	15	16	1.4556	1.37931	9.06	8.75	15	15	10	10	42	41
10	0.774	0.761	0.338	0.35	0.63	0.596	1.186	1.205	0.368	0.444	1.058	1.046	45.9027	45.1364	48.6181	54.5175	0.637007	0.714676	615.111	562.09	0.473865	0.513769	12	12	1.41643	1.34409	8.76	7.69	14	13	8	8	37	37
11	0.998	0.901	0.344	0.385	0.825	0.774	1.694	1.573	0.436	0.532	1.567	1.364	55.6677	51.0473	53.8537	52.928	0.824644	0.813403	241.365	221.085	0.855605	0.787011	12	14	0.877193	0.874126	15.56	11.87	8	8	6	6	25	27
12	1.784	1.243	0.567	0.367	1.611	1.13	1.854	2.008	0.631	0.595	1.652	1.821	51.4829	48.584	63.558	58.6963	1.22812	1.13676	613.063	521.052	1.22405	1.04378	12	12	0.957854	0.935454	11.75	13.69	10	10	7	8	30	28
13	1.497	0.868	0.646	0.412	1.093	0.677	3.698	1.948	1.768	1.088	2.588	1.417	48.7162	53.3412	59.1833	60.2299	0.969583	1.03139	349.573	292.67	0.714174	0.795433	11	12	1.09649	1.18483	11.69	11.7	10	12	11	13	32	34
14	0.869	0.88	0.389	0.385	0.703	0.681	1.069	1.083	0.389	0.421	0.914	0.918	52.6316	51.0108	57.2909	54.6487	1.03807	1.02337	311.234	281.527	0.893743	1.02695	15	14	1.27065	1.36612	9.56	9.75	13	13	10	11	31	33
15	0.826	0.957	0.38	0.43	0.66	0.786	1.256	1.452	0.539	0.673	1.052	1.174	36.104	31.4298	41.428	39.0971	0.576944	0.500131	511.685	398.306	0.374436	0.245788	14	14	0.905797	0.787402	14.95	16.82	9	9	9	9	38	42
16	0.719	0.779	0.282	0.287	0.612	0.671	0.929	0.975	0.348	0.417	0.794	0.834	47.869	46.2929	54.5096	54.1581	0.981705	0.983975	640.945	670.097	0.978925	1.08922	13	13	1.0846	1.07991	12.3	11.24	13	14	12	12	34	31
17	1.089	1.102	0.449	0.392	0.859	0.964	1.637	1.638	0.523	0.616	1.475	1.459	41.4523	40.9837	50.4791	52.3283	0.813504	0.788718	581.91	571.711	0.636538	0.718269	9	11	1.53846	1.45138	7.37	8.47	12	12	11	11	36	37
18	0.842	0.713	0.344	0.299	0.672	0.57	0.894	0.86	0.359	0.313	0.783	0.751	43.9608	46.5678	58.4603	49.7855	0.994421	0.820734	360.321	457.421	0.996419	0.745086	12	12	0.992063	1.10375	16.87	14.87	11	12	10	11	27	36
19	1.783	1.385	0.579	0.469	1.575	1.219	3.258	1.911	1.06	0.605	2.931	1.714	49.7858	39.6196									7	6	0.980392	0.888889	19.81	18.06	11	11	10	10	19	26
20	1.604	1.508	0.618	0.604	1.408	1.244	2.803	2.349	0.875	0.793	2.573	2.058	50.8426	51.519	57.196	57.1031	0.993706	0.988128	336.545	244.362	0.76566	0.757085	9	9	0.647668	0.65703	23.48	25.41	10	9	9	8	20	23
21	1.522	3.374	0.562	1.141	1.303	2.958	2.509	3.254	0.743	1.006	2.258	2.978													0.384172	0.382848	37.81	37	0	0	2	3	21	18
22	0.635	0.668	0.345	0.332	0.468	0.501	0.774	0.717	0.352	0.347	0.602	0.554	51.504	53.1544	58.4035	56.8089	1.08429	1.05819	163.112	189.122	0.701099	0.569948	10	10	0.648508	0.73046	25.13	25.69	6	5	5	2	21	17
23	2.681	2.764	1.016	1.003	2.114	2.394	4.224	3.896	1.962	1.484	3.64	3.354	28.4784	26.398	37.7648	36.9279	0.451368	0.451213	417.359	370.104	0.57911	0.595929	4	3	0.461042	0.456204	33.69	28.21	0	0	0	2	20	22
24	1.644	1.385	0.83	0.728	1.248	1.066	2.385	2.613	1.121	0.968	1.922	2.336	53.8	51.0608	63.9709	61.5887	1.07317	1.0475	345.535	289.858	1.01817	0.869598	10	12	0.851064	0.831255	19.87	19.68	8	8	6	6	23	24
25	1.746	1.787	0.759	0.781	1.416	1.473	3.069	2.947	1.186	1.122	2.599	2.46	51.9451	55.8289	58.939	57.2896	1.022	1.00173	579.059	622.258	1.01958	0.945525	12	10	0.817661	0.830565	21.07	20.66	6	6	5	3	14	21
26	0.757	0.72	0.328	0.363	0.607	0.555	0.983	0.951	0.449	0.409	0.755	0.789	48.0791	39.5195	48.4216		0.773505		630.241		0.913667		11	12	1.01523	1.11857	9.76	10.93	9	9	9	9	32	35
27	2.173	2.333	0.783	0.687	1.911	2.138	4.442	4.003	1.331	1.383	4.13	3.419	20.9289	21.4623									0	0	0.224669	0.19305	51	51.68	0	0	0	0	14	15
28	1.211	1.313	0.442	0.457	1.05	1.128	1.875	2.212	0.584	0.627	1.674	1.998	43.7169	45.371	51.6425	54.4201	0.765733	0.846375	330.007	352.578	0.668799	0.959375	6	7	1.09649	1.14943	12.7	13.24	10	12	10	11	32	32
29	1.49	1.41	0.498	0.659	1.278	1.162	1.809	2.336	0.599	0.836	1.586	2.041											0	0	0.627353	0.70028	32.43	33.27	2	3	3	6	26	27
30	1.7465	1.794	0.563	0.597	1.553	1.59	2.171	2.409	0.654	0.654	1.956	2.097													0.864304	0.70922	14.1	13.47	6	7	6	6	17	17

## Sheet: Ket-to-codes
Part_no	Participant number
EO_total_COP	Eyes open total COP velocity, cm/s
EO_ML_COP	Eyes open mediolateral COP velocity, cm/s
EO_AP_COP	Eyes open anteroposterior COP velocity, cm/s
EC_total_COP	Eyes closed total COP velocity, cm/s
EC_ML_COP	Eyes closed mediolateral COP velocity, cm/s
EC_AP_COP	Eyes closed anteriorposterior COP velocity, cm/s
WBA	Weight-bearing asymmetry, %BW on affected lower limb
STS_PF	Sit-to-stand peak force (affected lower limb), kg
STS_PFA	Sit-to-stand peak force asymmetry (affected/unaffected)
STS_PRFD	Sit-to-stand peak rate of force development, %BW/s
STS_PRFDA	Sit-to-stand peak rate of force development asymmetry (affected/unaffected)
MLWS	Mediolateral weight shifting, no/30s
10MWT	10 metre walk test, m/s
TUG	Timed Up and Go test, s
ST_aff	Step Test (affected lower limb), no/15s
ST_unaff	Step Test (unaffected lower limb), no/15s
FR	Functional Reach Test, cm
